# Supplementary material for: Assessment of Compound-Specific Fatty Acid δ13C and δ2H Values to Track Fish Mobility in a Small Sub-alpine Catchment
Source: Environ Sci Technol. 2022 Jul 21;56(15):11051–60. doi: 10.1021/acs.est.2c02089 (PMC9352314; doi:10.1021/acs.est.2c02089)
Supplement: Supplementary file 2 — es2c02089_si_002.zip [file es2c02089_si_002.zip]

Archive with 1 entries (1 files):
- 2022_Pilecky_FigS3.html
